# Supplementary material for: Genome-Wide Gene Expression Analysis in Response to Organophosphorus Pesticide Chlorpyrifos and Diazinon in C. elegans
Source: PLoS One. 2010 Aug 16;5(8):e12145. doi: 10.1371/journal.pone.0012145 (PMC2922338; doi:10.1371/journal.pone.0012145)
Supplement: Table S1 — Differentially expressed genes in nematodes treated with CPF (0.5 mg/l), DZN (1 mg/l), CPF (0.5 mg/l)+DZN (1 mg/l). RankProduct (RP) was used to identify regulated genes in each of the treatments. Each worksheet contains the output for RP in one experiment. Sequence names for each regulated gene are in gene.names column. Gene.index are the microarray index for the original data. RP/sum are the rank product sum calculated per each gene. FC:(class1/class2) are the expression fold change of class 1 (treatment)/class 2 (control). pfp: estimated percentage of false positive for each gene. P-value: estimated p-value for each gene. (0.15 MB XLS) [file pone.0012145.s001.xls]

## Sheet: CPF 0.5mg
Up-regulated genes under 0.5mg/l CPF treatment.
gene.name	gene.index	RP/Rsum	FC:(class1/class2)	pfp	P.value
Y48E1B.10	17	432.051	1.4628	0.0007	0
K09D9.2	250	8.4714	3.8502	0	0
Y53H1B.2	494	678.946	1.3996	0.006	0
C33E10.10	581	745.865	1.3639	0.0075	0
H23N18.3	732	618.277	1.5126	0.0036	0
F45E4.1	783	61.6827	2.3615	0	0
C09H5.2	1061	649.121	1.4061	0.0049	0
F35E8.11	1517	789.53	1.3901	0.0094	0
F11G11.2	2040	245.76	1.646	0	0
F42A6.4	2048	208.391	1.7028	0	0
K06B9.1	2235	672.817	1.4488	0.006	0
C39E9.8	2450	557.583	1.4238	0.0027	0
Y19D10A.9	3042	56.0112	2.256	0	0
C03G6.15	3614	475.326	1.5865	0.0011	0
F13H6.3	3716	108.729	2.0342	0	0
B0213.3	3960	791.2	1.4269	0.0094	0
F11G11.2	3976	114.657	1.9089	0	0
C29F3.7	4680	566.637	1.4048	0.0028	0
F10D2.6	5651	47.9118	2.4796	0	0
F21C10.9	6135	216.416	1.776	0	0
F35E12.7	6137	600.603	1.4237	0.0036	0
W02G9.4	6148	393.837	1.5183	0.0006	0
M88.1	6316	633.158	1.4032	0.0046	0
Y39B6A.24	6634	675.635	1.4351	0.006	0
C34C12.6	6701	515.267	1.5088	0.0017	0
F49C12.7	6731	52.3675	2.2844	0	0
ZC455.6	6761	612.259	1.3962	0.0036	0
F56D1.6	6956	196.378	1.8362	0	0
Y69E1A.5	6997	584.641	1.4126	0.0032	0
F27C8.4	8436	616.555	1.4237	0.0037	0
B0348.2	8451	246.415	1.6646	0	0
C31E10.7	8577	282.717	1.6182	0	0
Y46C8AL.2	8932	568.782	1.451	0.0029	0
Y73C8C.2	8979	300.447	1.6343	0	0
K12F2.1	9047	790.337	1.3399	0.0093	0
C29F7.2	9062	33.6873	2.774	0	0
AC3.7	9517	663.433	1.3812	0.0058	0
F09B9.1	9550	405.558	1.529	0.0007	0
W08E12.2	9896	756.141	1.3662	0.0082	0
M02F4.7	10700	721.944	1.3208	0.0074	0
F59A7.1	11380	19.5154	2.9589	0	0
T19B10.1	11472	40.8786	2.6046	0	0
C17B7.4	11710	253.764	1.6064	0	0
W03D2.1	11749	709.273	1.3844	0.0071	0
F11G11.1	12004	728.841	1.4469	0.0074	0
T05H4.13	12143	754.986	1.3824	0.008	0
C06B3.3	12422	14.0274	3.4795	0	0
K01D12.12	12434	281.845	1.5773	0	0
F13D11.4	12938	437.988	1.472	0.0007	0
E04D5.4	13724	737.221	1.4412	0.0072	0
C15C8.3	14074	237.171	1.6193	0	0
H25K10.4	14156	22.7402	3.1077	0	0
H24K24.5	14369	55.9826	2.1721	0	0
B0365.6	14558	581.841	1.5107	0.0033	0
Y38C9B.1	14784	195.676	1.7183	0	0
C02A12.4	14842	661.615	1.4486	0.0059	0
Y22F5A.5	15050	732.29	1.3593	0.0072	0
T01D3.6	15132	590.821	1.4376	0.0035	0
ZC455.6	15151	726.296	1.3652	0.0074	0
Y41C4A.11	15203	52.5203	2.3219	0	0
K11H12.4	15217	225.425	1.65	0	0
B0024.4	15325	41.2005	2.4661	0	0
Y5H2B.5	15346	345.229	1.6144	0	0
K07C6.5	15822	90.8198	1.988	0	0
F25D1.5	16079	102.032	1.9425	0	0
Y69H2.3	16115	445.223	1.4644	0.0008	0
Y47H10A.5	16347	83.8285	1.9676	0	0
F55G11.4	16523	167.555	1.7846	0	0
K06A4.1	16705	643.561	1.4195	0.0048	0
W06D12.3	16985	639.711	1.4498	0.0048	0
F35E12.5	17182	308.347	1.6389	0	0
F14E5.5	17329	440.789	1.4775	0.0007	0
C17B7.9	17518	616.251	1.3921	0.0037	0
T16G1.7	17553	535.401	1.4837	0.0022	0
T11F9.11	17762	21.057	2.9997	0	0
C05D9.8	18179	572.396	1.4608	0.0029	0
R03D7.6	18788	169.216	1.7603	0	0
Y73C8B.1	19022	795.69	1.3619	0.0101	0
K04A8.10	19125	100.973	2.004	0	0
C08F11.8	19310	221.114	1.7307	0	0
T08B1.3	19887	189.369	1.6971	0	0
F55A12.4	20175	134.475	1.8228	0	0
C49G7.8	20559	9.7389	3.757	0	0
F44G3.10	20571	216.324	1.7354	0	0
Y73C8B.1	20958	399.025	1.4869	0.0006	0
C33C12.8	21198	58.4134	2.1898	0	0
F10D2.11	21266	631.839	1.4139	0.0045	0
T28A11.16	21555	460.688	1.4775	0.0008	0
K07E3.8	21655	203.577	1.6801	0	0
C01B10.6	21869	481.26	1.4564	0.0013	0
C35A5.2	22104	738.227	1.3976	0.0072	0
C07A4.2	22612	741.297	1.3258	0.0073	0
F01D5.6	22652	788.092	1.4482	0.0095	0
F38C2.1	22860	140.48	1.8297	0	0
F08G5.6	22955	71.7539	2.1639	0	0
T19H12.1	23088	67.2168	2.2144	0	0
C01F1.3	381	864.667	1.3153	0.0138	0.0001
M28.10	500	991.882	1.3328	0.0221	0.0001
Y48E1B.8	886	908.587	1.3692	0.0163	0.0001
F11G11.1	1422	941.576	1.3337	0.0185	0.0001
C29E4.1	1956	991.883	1.3168	0.022	0.0001
T20B3.14	3915	924.585	1.3734	0.0178	0.0001
C17B7.2	3966	889.091	1.3433	0.0149	0.0001
F54E2.1	4203	868.511	1.291	0.0142	0.0001
C18H9.6	4526	896.408	1.4247	0.0156	0.0001
T19C4.1	6065	921.421	1.3617	0.0176	0.0001
K10D2.6	6315	844.968	1.3871	0.013	0.0001
C49C3.9	6728	925.643	1.3932	0.0176	0.0001
C52A10.2	6877	822.524	1.4126	0.012	0.0001
F59B1.8	7110	942.726	1.2735	0.0184	0.0001
C28C12.5	8742	812.615	1.4566	0.0113	0.0001
C29F7.1	9953	974.902	1.2975	0.0213	0.0001
T10H4.12	10208	963.667	1.3206	0.0203	0.0001
R11G11.7	10417	883.463	1.3118	0.0147	0.0001
K01D12.11	10498	842.352	1.3462	0.013	0.0001
T28A11.5	10782	844.077	1.366	0.013	0.0001
M60.4	11009	834.514	1.4177	0.0126	0.0001
ZC239.12	11761	871.142	1.3729	0.014	0.0001
T01D3.6	13196	871.989	1.4089	0.0139	0.0001
ZC455.6	13215	827.837	1.3509	0.0122	0.0001
T19D12.4	13949	802.062	1.3527	0.0106	0.0001
H34I24.2	14543	959.167	1.3587	0.0201	0.0001
Y46C8AL.5	14836	868.61	1.3365	0.0141	0.0001
F49F1.5	17940	835.092	1.4485	0.0125	0.0001
T22G5.6	18204	927.12	1.3186	0.0177	0.0001
C32H11.9	18490	848.166	1.3911	0.013	0.0001
C33F10.7	19048	962.196	1.319	0.0204	0.0001
F55G11.2	19569	927.15	1.3643	0.0175	0.0001
C36A4.1	20521	894.356	1.3461	0.0155	0.0001
C54F6.5	20653	819.509	1.447	0.012	0.0001
T02E1.5	21666	846.232	1.3189	0.013	0.0001
R05F9.6	22660	846.373	1.3397	0.0129	0.0001
M03B6.3	23110	886.691	1.3581	0.0149	0.0001
T07H8.6	256	999.405	1.2363	0.0228	0.0002
R04B5.3	2187	1077.34	1.2656	0.028	0.0002
T03G6.1	2708	1035.85	1.3113	0.0248	0.0002
W10G6.3	2785	1032.67	1.2353	0.0248	0.0002
T19C3.3	2842	1054.09	1.3832	0.0253	0.0002
F58E6.1	5849	1010.44	1.3309	0.0236	0.0002
F16B4.4	8268	1003.21	1.2405	0.023	0.0002
B0238.13	11579	1046.9	1.3322	0.0257	0.0002
F21F8.4	11943	1077.55	1.3185	0.0278	0.0002
Y32F6A.5	14174	1014.53	1.3024	0.0236	0.0002
F08F1.4	15357	1019.11	1.3091	0.024	0.0002
F35D11.2	16081	1053.74	1.2673	0.0254	0.0002
Y32F6A.5	16110	1052.66	1.339	0.0259	0.0002
F49E12.9	16364	1028.23	1.3059	0.0246	0.0002
T24C4.4	16653	1023.54	1.2993	0.0243	0.0002
C27H5.4	18842	1085.19	1.2914	0.0284	0.0002
T21B6.3	19412	1060.05	1.3281	0.0259	0.0002
C36E8.2	20254	1052.86	1.3246	0.0257	0.0002
F12F6.9	20765	1009.69	1.2508	0.0237	0.0002
K08D9.4	22240	1046.59	1.3366	0.0258	0.0002
Y47H9C.1	22640	1033.15	1.3242	0.0248	0.0002
F28B4.3	23104	1053.72	1.2468	0.0256	0.0002
C42D8.5	1804	1140.57	1.2843	0.0343	0.0003
C07A9.9	4763	1174.61	1.2909	0.0389	0.0003
C52A10.2	4941	1135.86	1.3556	0.0338	0.0003
C10H11.3	5475	1180.96	1.2934	0.0397	0.0003
ZC168.5	7298	1155.48	1.2396	0.0367	0.0003
W04G3.8	9078	1157.5	1.2952	0.037	0.0003
R08F11.3	9449	1119.75	1.3297	0.033	0.0003
F35B12.3	11174	1199.51	1.2547	0.0422	0.0003
F55G11.3	12667	1160.01	1.3165	0.0371	0.0003
F20G2.3	18236	1205.52	1.1809	0.043	0.0003
C14F11.5	21643	1124.54	1.301	0.0329	0.0003
B0213.15	1774	1209.51	1.2771	0.0433	0.0004
F10E7.9	2324	1238.22	1.2587	0.0466	0.0004
F23H12.9	3912	1224.09	1.3618	0.0455	0.0004
W06A7.4	5665	1261.7	1.2595	0.0494	0.0004
F35C5.9	6198	1250.46	1.2262	0.0486	0.0004
F44E2.4	7675	1223.96	1.1736	0.0458	0.0004
Y54E10A.4	8854	1241.9	1.3072	0.0472	0.0004
T05H4.13	13679	1256.67	1.2836	0.0492	0.0004
K11D12.3	17276	1257.16	1.2675	0.049	0.0004
F11F1.2	17527	1223.93	1.5335	0.046	0.0004
T17H7.1	20265	1230.61	1.3627	0.0462	0.0004
Down-regulated genes under CPF treatment
gene.names	gene.index	RP/Rsum	FC:(class1/class2)	pfp	P.value
K09H9.3	157	503.047	0.619	0.0009	0
C35B8.1	350	88.2147	0.4035	0	0
T23G11.3	371	799.459	0.6754	0.0046	0
F54C9.4	392	481.754	0.633	0.0007	0
T28H11.5	618	241.852	0.4513	0	0
T23B7.1	633	61.9269	0.3404	0	0
F53B6.4	812	647.81	0.6373	0.0023	0
Y45F10B.3	1108	731.868	0.6134	0.0035	0
Y45F10C.4	1284	525.595	0.5968	0.0009	0
C09G5.6	1351	617.963	0.6239	0.0018	0
C04G2.8	1508	297.937	0.4621	0.0001	0
ZK265.2	1833	179.238	0.4433	0	0
F38A3.1	1844	233.402	0.4389	0	0
B0491.3	1990	759.695	0.6939	0.0038	0
F08A8.2	2246	697.609	0.6909	0.0026	0
ZK1193.1	2473	154.612	0.4632	0	0
C33F10.1	2517	458.039	0.581	0.0005	0
C55C2.2	2521	295.088	0.5013	0.0001	0
T28H11.6	2554	200.513	0.4734	0	0
C32E8.4	3002	487.147	0.6078	0.0008	0
F15E11.1	3010	73.7705	0.3729	0	0
W09D6.4	3040	514.454	0.6126	0.0009	0
M195.1	3300	565.941	0.6117	0.0013	0
C44B12.1	3340	499.061	0.497	0.0008	0
K12G11.3	3432	460.829	0.8267	0.0006	0
R151.2	3515	733.543	0.6956	0.0036	0
T08B2.12	3518	174.224	0.4166	0	0
ZC395.5	3590	307.776	0.5517	0.0001	0
Y69E1A.1	3857	615.227	0.5676	0.0019	0
C01G8.5	3961	727.094	0.7001	0.0033	0
C03A7.4	3962	485.307	0.6038	0.0008	0
C33F10.1	4453	616.188	0.5943	0.0018	0
K05F1.2	4477	45.9798	0.3135	0	0
M02D8.4	4892	753.733	0.6735	0.0038	0
W09D6.4	4976	403.146	0.5702	0.0002	0
Y51H7C.1	5146	502.464	0.5143	0.0009	0
F36A2.12	5153	459.24	0.5783	0.0006	0
R10E9.2	5260	491.571	0.5985	0.0008	0
C04G2.9	5354	528.205	0.5019	0.0009	0
C35D10.11	5380	165.563	0.4189	0	0
K01D12.15	5445	607.484	0.5732	0.0018	0
K08F4.8	5447	47.6223	0.3074	0	0
ZK617.2	5548	99.7732	0.3744	0	0
F58A6.8	5783	35.1584	0.2927	0	0
W09H1.6	5882	752.597	0.6234	0.0038	0
Y37D8A.5	6273	714.783	0.6143	0.0031	0
K05F1.2	6413	78.4167	0.3454	0	0
C52D10.13	6498	168.547	0.4548	0	0
T25D1.1	6582	688.922	0.6144	0.0024	0
ZK84.1	6696	804.684	0.6871	0.0048	0
K07H8.6	6734	24.5873	0.243	0	0
R07E5.15	6902	391.668	0.5666	0.0002	0
Y47D7A.15	7041	139.393	0.4184	0	0
Y106G6H.13	7077	678.418	0.6497	0.0024	0
F26F12.1	7105	254.475	0.4583	0	0
ZC116.2	7121	274.16	0.5048	0	0
Y46G5A.11	7177	743.257	0.6494	0.0036	0
Y77E11A.15	7297	117.07	0.3775	0	0
T27A3.4	7393	134.143	0.3871	0	0
M18.1	7704	53.1454	0.3018	0	0
C35B1.3	7841	755.415	0.6096	0.0038	0
F11G11.8	7848	94.9647	0.3802	0	0
Y38H8A.3	7882	507.497	0.5856	0.0009	0
C05C10.4	8126	780.212	0.6763	0.0043	0
C09E7.9	8191	238.951	0.5482	0	0
C14A6.1	8321	676.453	0.6688	0.0024	0
C24D10.7	8323	207.197	0.436	0	0
K05F1.7	8349	92.4021	0.3408	0	0
R05F9.3	8837	65.6247	0.3205	0	0
K02B2.5	9229	752.301	0.7048	0.0038	0
W03D2.1	9813	447.726	0.6202	0.0005	0
C27D6.3	9849	453.752	0.6205	0.0005	0
F54F7.3	10038	691.31	0.6451	0.0025	0
C15C6.2	10258	795.986	0.6677	0.0046	0
W01B6.4	10298	350.235	0.532	0.0001	0
ZK354.11	10312	65.4492	0.3202	0	0
T22D1.11	10628	567.923	0.6455	0.0013	0
B0218.8	10703	200.404	0.4848	0	0
ZK1251.6	10796	60.7799	0.3164	0	0
T05A10.3	11011	125.748	0.4137	0	0
T10E9.4	11020	775.474	0.6594	0.0043	0
W05G11.3	11071	92.3705	0.3708	0	0
F59D8.1	11252	131.937	0.4362	0	0
C30G12.2	11517	201.287	0.4916	0	0
F58F6.1	11574	784.803	0.6819	0.0043	0
W03D8.9	11597	779.684	0.6388	0.0043	0
ZK1010.7	11643	550.202	0.5988	0.001	0
Y43C5A.1	11669	146.867	0.4507	0	0
F58A6.9	11734	34.2669	0.2783	0	0
C55C3.4	12201	779.675	0.7074	0.0043	0
Y73B6BL.34	12418	256.319	0.4731	0	0
F37A4.5	12513	644.062	0.6743	0.0021	0
C39H7.1	12683	473.445	0.5815	0.0006	0
F32B6.5	12693	402.1	0.5924	0.0002	0
F15E11.12	12911	267.119	0.5506	0	0
E01G4.6	12971	151.171	0.455	0	0
W09C3.6	13049	484.205	0.5697	0.0008	0
W06A7.5	13124	117.215	0.4329	0	0
Y57A10A.11	13145	108.604	0.4187	0	0
F59D8.1	13188	68.0038	0.3269	0	0
T27C10.7	13201	145.345	0.4428	0	0
C14F11.4	13342	761.679	0.6524	0.0039	0
ZK678.5	13436	383.371	0.5898	0.0002	0
C35B1.4	13504	491.139	0.5712	0.0008	0
E03H12.5	13654	275.33	0.499	0	0
F58B3.1	13670	754.406	0.6971	0.0038	0
F11G11.11	13940	317.636	0.5005	0.0001	0
C34F6.2	14083	309.586	0.4919	0.0001	0
C17G1.3	14093	789.405	0.7148	0.0045	0
ZK1248.17	14124	174.086	0.413	0	0
T13F2.11	14166	89.3047	0.3419	0	0
ZK354.5	14184	71.9416	0.329	0	0
Y11D7A.11	14349	209.532	0.5056	0	0
F15E11.14	14405	43.7596	0.3047	0	0
K03H6.2	14477	769.403	0.7002	0.0041	0
F32B6.5	14629	207.607	0.499	0	0
F44D12.4	14633	252.67	0.5229	0	0
C42D8.2	14888	47.7302	0.295	0	0
ZC168.6	15060	520.1	0.5811	0.0009	0
K01H12.2	15125	564.473	0.5842	0.0013	0
F10C1.3	15303	339.608	0.5585	0.0001	0
ZC513.12	15533	791.836	0.67	0.0046	0
C35D10.2	15585	175.033	0.464	0	0
K07F5.3	15609	59.2814	0.3224	0	0
C36H8.1	15692	462.985	0.5941	0.0006	0
T23F11.2	16104	242.411	0.5206	0	0
D1086.6	16297	226.083	0.4993	0	0
C24F3.6	16405	251.603	0.4602	0	0
C10G11.9	16549	174.245	0.4	0	0
E01G4.3	16953	494.397	0.6273	0.0008	0
ZC477.7	17087	445.536	0.5956	0.0005	0
F18G5.2	17219	555.268	0.598	0.001	0
F41F3.4	17271	197.513	0.4239	0	0
E03H12.7	17526	569.305	0.6308	0.0013	0
M02D8.4	17547	399.706	0.5985	0.0002	0
C54D1.2	17699	231.366	0.5427	0	0
Y38E10A.15	17925	490.437	0.6427	0.0008	0
ZK520.5	17935	660.394	0.6462	0.0023	0
F47B8.11	17974	611.071	0.625	0.0018	0
AC3.3	17996	640.89	0.7311	0.0022	0
C25G4.6	18004	500.135	0.6206	0.0008	0
C34F11.4	18006	81.5903	0.3399	0	0
K07A1.5	18030	461.616	0.5804	0.0006	0
Y105C5A.4	18044	806.427	0.6949	0.0047	0
Y47D3A.13	18047	290.48	0.5543	0.0001	0
Y49F6B.10	18310	144.715	0.4358	0	0
D2062.6	18360	383.218	0.5806	0.0002	0
C41G7.6	18492	366.931	0.5669	0.0001	0
Y67A6A.1	18535	452.266	0.613	0.0005	0
Y73F8A.9	18537	676.961	0.7216	0.0024	0
Y69A2AR.19	18710	347.517	0.5368	0.0001	0
W09C3.7	18886	657.424	0.6706	0.0022	0
F37B4.2	18918	720.691	0.6806	0.0032	0
M70.3	19001	710.953	0.6701	0.003	0
C34D4.2	19311	620.581	0.6553	0.0019	0
T08A9.12	19411	318.123	0.6437	0.0001	0
W03D8.10	19493	636.312	0.6317	0.002	0
C25G4.6	19940	402.406	0.5873	0.0002	0
C34F11.6	19942	55.0484	0.3103	0	0
C55F2.1	19945	683.24	0.6717	0.0024	0
F25H5.8	19998	114.541	0.4087	0	0
F59E12.12	20024	228.45	0.5282	0	0
F15A2.1	20197	117.56	0.408	0	0
T23G11.1	20216	254.961	0.5204	0	0
F45D11.14	20442	571.333	0.7278	0.0013	0
Y67A6A.1	20471	266.444	0.5507	0	0
ZK938.1	20477	613.075	0.6431	0.0018	0
F17E9.11	20535	763.129	0.7008	0.0039	0
F22D6.10	20639	37.7951	0.2951	0	0
F59A1.10	20661	625.477	0.6501	0.0019	0
ZK945.7	20831	572.609	0.661	0.0012	0
K07F5.5	20845	59.8887	0.3438	0	0
F58E6.1	21146	153.258	0.486	0	0
Y54E10BL.2	21190	789.321	0.6379	0.0045	0
ZK484.8	21349	42.6879	0.3157	0	0
ZK512.7	21373	567.649	0.6424	0.0013	0
F36H12.8	21406	690.788	0.6674	0.0025	0
F36A4.4	21504	465.103	0.6313	0.0006	0
F53H4.2	21653	396.764	0.5467	0.0002	0
T13F2.9	21910	311.588	0.5264	0.0001	0
K07E8.3	22280	251.4	0.5586	0	0
C40H5.1	22363	114.436	0.4	0	0
ZK1307.4	22412	555.431	0.6389	0.001	0
ZK938.1	22413	796.645	0.6775	0.0045	0
ZK666.6	22455	223.488	0.4962	0	0
ZC373.6	22556	79.0129	0.4071	0	0
W03G11.1	22629	107.628	0.3482	0	0
F19C7.7	22702	210.007	0.5221	0	0
F36A2.10	22754	692.921	0.6525	0.0025	0
ZK484.5	22760	49.9037	0.311	0	0
R08E5.3	22792	764.064	0.683	0.0038	0
ZC412.6	22803	116.526	0.385	0	0
C04F6.1	22840	68.0072	0.3163	0	0
C48E7.7	22849	94.5838	0.3812	0	0
Y73F8A.12	22894	522.354	0.6275	0.0009	0
Y51H7C.13	22938	310.181	0.4511	0.0001	0
C08F11.11	23182	76.025	0.3252	0	0
C25D7.1	370	851.109	0.6958	0.0064	0.0001
F10D2.9	524	985.757	0.7108	0.0117	0.0001
C45B2.2	544	1005.55	0.7132	0.0125	0.0001
Y69E1A.2	801	934.814	0.6677	0.0095	0.0001
F58E6.5	1301	927.112	0.6875	0.0093	0.0001
Y38C1BA.3	2250	885.432	0.666	0.0074	0.0001
T27A3.3	3521	833.395	0.6108	0.006	0.0001
F26A1.10	4165	890.961	0.7047	0.0075	0.0001
C25A8.1	4452	1012.03	0.6313	0.0128	0.0001
R09E10.6	4799	904.275	0.642	0.0082	0.0001
T27A3.3	5457	844.41	0.6011	0.0061	0.0001
C03A7.4	5898	983.813	0.751	0.0118	0.0001
Y38H8A.3	5946	914.028	0.667	0.0087	0.0001
ZK1251.1	6030	830.798	0.6956	0.0059	0.0001
F55C5.1	7316	889.747	0.6402	0.0075	0.0001
C37C3.6	7359	967.4	0.7491	0.0106	0.0001
Y59E9AL.5	7403	866.308	0.6538	0.0068	0.0001
F46F5.6	7857	966.552	0.8628	0.0106	0.0001
C07G2.1	8635	985.555	0.6309	0.0118	0.0001
C06E7.1	10255	1016.83	0.7278	0.013	0.0001
F32B4.2	11445	923.409	0.6982	0.0091	0.0001
R13H9.5	11742	849.3	0.6735	0.0064	0.0001
F32B6.4	12054	973.415	0.6989	0.011	0.0001
F44D12.4	12697	861.795	0.6795	0.0067	0.0001
F44F4.10	12698	860.636	0.6811	0.0067	0.0001
W03F11.3	12957	940.864	0.6802	0.0098	0.0001
T07C4.4	13490	959.084	0.724	0.0104	0.0001
T23F4.3	14221	1002.81	0.7168	0.0124	0.0001
F25B5.3	14628	968.2	0.7234	0.0107	0.0001
W09H1.6	14985	933.834	0.6932	0.0095	0.0001
F09F7.4	15458	915.015	0.7276	0.0086	0.0001
T28F4.5	15496	833.285	0.7411	0.006	0.0001
F36H12.11	15598	839.998	0.6966	0.0061	0.0001
ZK228.4	16317	885.416	0.7166	0.0075	0.0001
F36H12.4	16488	937.458	0.7064	0.0096	0.0001
F25B5.3	16564	919.648	0.7162	0.0089	0.0001
F56C3.9	17474	991.272	0.7246	0.012	0.0001
F56D12.5	18475	978.112	0.7953	0.0114	0.0001
F32D8.12	18501	873.932	0.6871	0.0071	0.0001
F54B11.11	19159	965.8	0.7061	0.0106	0.0001
F36H12.3	19470	938.832	0.7061	0.0098	0.0001
F58B3.2	19478	881.26	0.7273	0.0073	0.0001
F32A11.3	19858	835.35	0.6429	0.006	0.0001
B0205.10	20149	1006.9	0.6901	0.0125	0.0001
Y73F8A.9	20473	854.191	0.718	0.0065	0.0001
ZK1225.6	20475	829.777	0.6892	0.0059	0.0001
F37C4.6	21251	869.787	0.716	0.0069	0.0001
ZK1225.6	22411	825.661	0.6977	0.0057	0.0001
M01E11.5	975	1095.32	0.7329	0.0169	0.0002
Y73F8A.14	1113	1109.39	0.7323	0.0172	0.0002
Y69E1A.1	1921	1102.95	0.683	0.0171	0.0002
Y45G12C.2	2950	1086.76	0.7298	0.0165	0.0002
F48D6.4	3503	1073.62	0.6936	0.0161	0.0002
F53A9.8	3922	1053.41	0.8783	0.0152	0.0002
ZC477.1	4505	1050.59	0.6953	0.0151	0.0002
R09B5.9	6819	1083.26	0.7123	0.0164	0.0002
F10C1.2	7805	1104.41	0.7342	0.0171	0.0002
C07B5.5	8575	1108.94	0.7184	0.0172	0.0002
E03A3.4	9124	1021.66	0.7139	0.0133	0.0002
F36D1.4	9789	1056.02	0.7429	0.0153	0.0002
Y23H5B.9	10301	1065.99	0.7407	0.0158	0.0002
D1054.10	10688	1062.13	0.6949	0.0158	0.0002
C07G2.3	11189	1113.69	0.7929	0.0173	0.0002
F52E4.1	11216	1101.2	0.885	0.0172	0.0002
T27C10.7	11265	1038.45	0.7005	0.0142	0.0002
T02E1.7	11292	1104.68	0.7153	0.017	0.0002
T08B6.4	11347	1101.85	0.6968	0.0171	0.0002
T08B2.7	12171	1119.28	0.765	0.0175	0.0002
F11G11.9	12469	1102.14	0.7173	0.0171	0.0002
F25B5.3	12692	1112.73	0.7591	0.0172	0.0002
C10G11.8	13375	1080.51	0.7045	0.0162	0.0002
K09F5.2	13429	1070.23	0.7343	0.016	0.0002
Y69A2AR.2	13587	1026.13	0.7165	0.0133	0.0002
ZK757.3	14022	1125.57	0.6841	0.0177	0.0002
C14C11.1	14129	1055.29	0.7265	0.0152	0.0002
Y56A3A.9	14337	1074.11	0.7222	0.016	0.0002
ZK1307.3	14668	1097.8	0.7421	0.0169	0.0002
F58B3.1	15606	1094.35	0.7544	0.0169	0.0002
C53B4.5	15923	1046.02	0.6985	0.0148	0.0002
ZK512.8	15999	1120.11	0.7526	0.0175	0.0002
F49E11.10	16004	1117.13	0.8192	0.0174	0.0002
Y39H10A.4	16236	1099.49	0.8095	0.0171	0.0002
T03F6.6	16584	1080.38	0.6869	0.0163	0.0002
C45B2.8	17523	1078.98	0.7484	0.0162	0.0002
F42G4.6	17536	1062.07	0.6831	0.0158	0.0002
H18N23.2	18476	1019.49	0.716	0.0132	0.0002
F43C11.7	18783	1048.99	0.8082	0.0151	0.0002
R07C3.13	19542	1120.38	0.7295	0.0174	0.0002
R11G11.14	19695	1085.37	0.6872	0.0165	0.0002
T22B7.7	19724	1025.23	0.7449	0.0133	0.0002
C01G12.8	19741	1075.21	0.7042	0.016	0.0002
C05C12.5	19792	1065.84	0.7219	0.0158	0.0002
ZK1307.4	20476	1035.82	0.7341	0.0139	0.0002
ZC376.2	20673	1097.54	0.5183	0.0169	0.0002
C03A7.14	21385	1095.71	0.7834	0.0169	0.0002
F55D12.6	22113	1111.68	0.7304	0.0172	0.0002
F25B5.3	22372	1124.25	0.7427	0.0177	0.0002
T19C3.2	906	1133.96	0.7395	0.0186	0.0003
Y51A2D.4	3248	1156.66	0.725	0.0198	0.0003
Y59E9AL.3	3531	1205.57	0.6623	0.0232	0.0003
F40F4.2	4405	1218.13	0.7495	0.0242	0.0003
K08C9.2	4712	1172.27	0.7114	0.0211	0.0003
R07E5.15	4966	1203.44	0.6783	0.0231	0.0003
C31H5.4	5810	1157.5	0.7296	0.0198	0.0003
F48D6.4	7375	1141.01	0.7362	0.019	0.0003
T22C1.9	7751	1150.48	0.7019	0.0196	0.0003
C17D12.5	10166	1197.01	0.5246	0.0227	0.0003
Y11D7A.5	12802	1190.48	0.7572	0.0221	0.0003
T06E4.8	14373	1138.65	0.7619	0.0188	0.0003
F44F4.11	14634	1213.96	0.757	0.0238	0.0003
F45E1.4	14801	1189.39	0.7529	0.0221	0.0003
C01G8.5	14968	1169.43	0.8011	0.0209	0.0003
C50D2.3	16143	1191.79	0.7584	0.0221	0.0003
C05E4.9	16535	1203.38	0.7783	0.0231	0.0003
F31F6.4	17050	1190.54	0.7521	0.022	0.0003
T14G10.8	17457	1144.75	0.6853	0.0194	0.0003
F13A7.1	21139	1137.54	0.7318	0.0187	0.0003
ZK354.7	21518	1218.41	0.7512	0.0242	0.0003
C03A7.14	90	1266.61	0.854	0.0277	0.0004
Y106G6A.4	3284	1270.61	0.7411	0.0279	0.0004
T13A10.11	4486	1250.65	0.7071	0.0267	0.0004
T23E7.2	4488	1254.84	0.8429	0.027	0.0004
T14B4.4	7446	1287.08	0.7459	0.0293	0.0004
C18A3.7	7755	1275.89	0.7437	0.0283	0.0004
F08A8.3	9649	1262.9	0.69	0.0276	0.0004
F43D9.4	9701	1267.87	0.7833	0.0279	0.0004
F59B2.5	10096	1281.96	0.7455	0.0287	0.0004
K06A5.2	11001	1256.94	0.7299	0.0272	0.0004
F36D1.4	11725	1259.1	0.7387	0.0273	0.0004
C29F3.5	13298	1226.51	0.7517	0.0247	0.0004
F33A8.7	13941	1248.75	0.7236	0.0266	0.0004
T05G5.10	15029	1269.5	0.7629	0.0279	0.0004
F58D5.7	15493	1221.78	0.7357	0.0244	0.0004
B0280.11	20734	1277.43	0.7456	0.0284	0.0004
C04F12.6	20904	1229.82	0.751	0.025	0.0004
T21E3.1	22396	1261.18	0.7257	0.0275	0.0004
Y39E4B.11	23173	1254.21	0.7602	0.0271	0.0004
C01G6.6	89	1322.04	0.7722	0.0321	0.0005
C34G6.3	2033	1301.21	0.7523	0.0304	0.0005
C47A4.5	3489	1308.38	0.6872	0.0308	0.0005
C05E4.9	4932	1290.85	0.8184	0.0294	0.0005
F48D6.4	5439	1297.29	0.7265	0.0301	0.0005
F41H10.10	5919	1324.09	0.7261	0.0321	0.0005
ZC477.1	6441	1319.32	0.7912	0.0319	0.0005
ZK377.1	8520	1306.1	0.7661	0.0307	0.0005
ZK892.1	8861	1302.45	0.7532	0.0305	0.0005
C39H7.1	10747	1295.03	0.6875	0.0299	0.0005
F58G1.3	11251	1299.53	0.7129	0.0303	0.0005
R07E4.6	11685	1299.32	0.7553	0.0304	0.0005
F49D11.6	11771	1306.21	0.7734	0.0306	0.0005
Y25C1A.1	13952	1315.74	0.7533	0.0315	0.0005
ZK546.7	15636	1301.1	0.7548	0.0304	0.0005
F17B5.1	17252	1312.68	0.7929	0.0312	0.0005
C48E7.10	17483	1289.66	0.7538	0.0294	0.0005
F54D8.3	18365	1336.02	0.8519	0.0332	0.0005
C36F7.5	18451	1305.27	0.7508	0.0306	0.0005
T02G5.9	18519	1333.09	0.8497	0.0329	0.0005
F13G11.2	19175	1295.25	0.755	0.0299	0.0005
C33C12.4	19262	1322.29	0.7607	0.032	0.0005
C56A3.2	20367	1319.41	0.7642	0.0318	0.0005
Y48G8AL.12	21350	1322.64	0.741	0.032	0.0005
Y43F8C.9	21638	1292.4	0.7106	0.0294	0.0005
Y105C5B.12	21916	1330.33	0.7798	0.0326	0.0005
K08F4.3	1001	1352.26	0.7616	0.0344	0.0006
W01D2.1	2990	1376.05	0.7709	0.036	0.0006
Y51H7C.1	3210	1373.26	0.6704	0.0359	0.0006
F54D8.3	3456	1356.57	0.7862	0.0344	0.0006
F12E12.7	5294	1359.82	0.7557	0.0345	0.0006
C15C6.2	6834	1375.67	0.7266	0.036	0.0006
C05E4.9	6868	1346.7	0.8092	0.0341	0.0006
Y105E8B.1	9815	1367.7	0.8344	0.0353	0.0006
Y24D9A.8	11168	1356.33	0.7705	0.0345	0.0006
C09D4.3	11766	1359.37	0.7683	0.0345	0.0006
H32C10.3	12311	1356.83	0.8238	0.0344	0.0006
R07B1.7	13355	1387.17	0.7712	0.0369	0.0006
F49E2.5	14635	1376.29	0.7792	0.0359	0.0006
K06A5.3	14873	1385.66	0.7768	0.0368	0.0006
F47G9.3	17398	1350.75	0.776	0.0343	0.0006
Y53F4B.11	17826	1357.11	0.7406	0.0343	0.0006
F15H10.1	18760	1352.91	0.7613	0.0344	0.0006
F36A4.3	19568	1353.49	0.7611	0.0344	0.0006
C06E7.1	19935	1376.52	0.7808	0.036	0.0006
F07F6.1	20231	1378.8	0.7483	0.036	0.0006
C55F2.1	21881	1391.59	0.7439	0.0373	0.0006
D2062.4	23135	1349.79	0.7505	0.0343	0.0006
B0414.3	970	1411.32	0.7576	0.0392	0.0007
F23D12.1	2699	1401.86	0.7563	0.0384	0.0007
ZC64.2	2958	1410.8	0.7819	0.0393	0.0007
F32B5.4	5330	1420.64	0.6783	0.0399	0.0007
F21D9.3	7367	1408.54	0.7484	0.0391	0.0007
K07H8.9	8670	1414.42	0.7366	0.0394	0.0007
F46F5.9	9793	1438.66	0.7344	0.0414	0.0007
C33F10.12	12197	1393.47	0.7395	0.0374	0.0007
F26F4.8	12997	1430.29	0.7774	0.0407	0.0007
ZK909.2	13147	1419.63	0.8168	0.0399	0.0007
Y73F4A.1	14354	1426.48	0.7794	0.0404	0.0007
R12E2.7	19898	1436.41	0.7798	0.0412	0.0007
AC3.3	19932	1416.64	0.7504	0.0396	0.0007
C37C3.2	22323	1430.16	0.8378	0.0408	0.0007
C53A3.2	2168	1441.56	0.7432	0.0418	0.0008
Y47D3B.6	2846	1447.74	0.8027	0.0426	0.0008
T05E7.1	5696	1468.6	0.7772	0.0449	0.0008
Y73F8A.8	7245	1445.83	0.7451	0.0424	0.0008
C18G1.5	8281	1441.51	0.7269	0.0419	0.0008
F59A6.2	12280	1472.1	0.7691	0.0451	0.0008
F46F11.2	12590	1470.3	0.7299	0.045	0.0008
C01G12.3	15869	1475.99	0.7829	0.0455	0.0008
Y51A2D.10	18438	1448.26	0.7813	0.0426	0.0008
W06D4.2	20490	1464.98	0.7821	0.0447	0.0008
Y39G10AR.16	20697	1456.35	0.7636	0.0434	0.0008
W09D6.1	22399	1471.69	0.823	0.0452	0.0008
C34F11.2	1139	1501.75	0.7754	0.0481	0.0009
Y41C4A.18	3897	1490.29	0.7779	0.0471	0.0009
F41H10.10	3983	1514.02	0.7407	0.0489	0.0009
Y40H7A.10	5543	1482.26	0.764	0.0462	0.0009
F32H2.7	5638	1499.37	0.709	0.0479	0.0009
R01B10.1	7304	1512.07	0.7881	0.0489	0.0009
T23B3.5	9270	1505.92	0.7438	0.0483	0.0009
ZK154.3	9563	1499.05	0.7546	0.048	0.0009
C03A7.8	11706	1479.56	0.8213	0.0459	0.0009
T03F6.6	14648	1492.84	0.7673	0.0472	0.0009
Y53F4A.2	16597	1501.87	0.7776	0.048	0.0009
F17C11.6	16694	1510.27	0.7803	0.0489	0.0009
ZC455.4	18738	1485.99	0.7589	0.0467	0.0009
K08B5.1	19162	1491.86	0.6917	0.0472	0.0009
R07E3.2	19163	1513.89	0.9298	0.049	0.0009
F54H12.3	21412	1485.3	0.7796	0.0467	0.0009
T22B3.3	5056	1519.16	0.7362	0.0495	0.001
W05H9.3	11186	1517.29	0.7619	0.0493	0.001

## Sheet: DZN 1mg
Up-regulated genes under 1 mg/l DZN treatmen
gene.names	gene.index	RP/Rsum	FC:(class1/class2)	pfp	P.value
K09D9.2	250	32.7437	4.3018	0	0
F10G2.3	719	746.158	1.7472	0.0103	0
F35E8.11	1517	239.027	2.1382	0	0
B0213.15	1774	135.058	2.6602	0	0
F53B2.8	1967	738.308	1.6599	0.01	0
K01D12.14	2183	450.569	1.7884	0.0008	0
C50F7.5	2371	478.013	2.2706	0.0019	0
Y54G2A.11	2455	730.662	1.7987	0.0096	0
H23N18.4	2668	576.158	1.8589	0.0043	0
Y19D10A.9	3042	70.2266	2.8166	0	0
F28G4.1	3234	653.93	1.4272	0.007	0
K10D3.6	3396	667.558	1.5247	0.007	0
ZC395.5	3590	466.972	1.4918	0.0012	0
C03G6.15	3614	175.406	2.1907	0	0
F53A9.8	3922	358.728	1.6549	0	0
C18H9.6	4526	650.785	1.6179	0.0068	0
Y38E10A.5	4544	275.008	1.9948	0	0
F21C10.9	6135	702.444	1.6338	0.0085	0
W02G9.4	6148	465.544	1.7618	0.0012	0
T10B9.3	6689	112.627	2.6847	0	0
C49G7.4	7315	648.83	1.9168	0.0068	0
T21C9.8	7787	754.163	1.665	0.0104	0
T09F5.9	8081	204.373	2.9984	0	0
W01A11.1	8083	391.676	1.9134	0.0003	0
B0348.2	8451	551.852	1.7282	0.0036	0
Y46C8AL.2	8932	524.419	1.8926	0.0033	0
C29F7.2	9062	285.904	1.9508	0	0
B0564.3	9225	711.354	1.6996	0.0088	0
F28F8.2	9237	299.765	1.8466	0	0
F09B9.1	9550	524.749	1.9732	0.0033	0
T10H4.12	10208	569.287	1.6476	0.0042	0
K09A11.4	10933	671.75	1.8992	0.0068	0
ZC443.3	10994	686.953	1.4423	0.0074	0
F59A7.1	11380	70.5402	3.3376	0	0
T22F3.11	11659	260.672	2.5106	0	0
C06B3.3	12422	17.8856	4.936	0	0
F11A5.10	13037	779.683	1.603	0.0125	0
F11A5.9	13395	458.88	2.0365	0.0013	0
C32F10.4	13554	567.351	1.9031	0.0043	0
C23G10.11	13571	258.282	2.1755	0	0
C36A4.1	14001	695.017	1.6731	0.0079	0
C15C8.3	14074	449.817	1.7847	0.0008	0
F25D1.5	14143	466.873	1.7539	0.0012	0
H25K10.4	14156	17.4982	6.2669	0	0
Y37H2A.11	14783	754.584	1.5403	0.0104	0
K11H12.4	15217	493.177	1.6839	0.0022	0
B0024.4	15325	354.974	1.7757	0	0
C02F5.11	15679	309.693	1.965	0	0
F39G3.1	15818	292.121	1.9738	0	0
K07C6.5	15822	17.3829	4.937	0	0
ZK669.3	15891	609.065	1.5907	0.0052	0
F49E11.10	16004	669.758	1.7983	0.0069	0
F25D1.5	16079	200.946	2.1844	0	0
Y47H10A.5	16347	125.272	2.5437	0	0
F55G11.4	16523	363.891	1.7659	0	0
T24C4.4	16653	749.923	1.5105	0.0103	0
F35E12.5	17182	275.321	2.0692	0	0
C25H3.10	17807	587.159	1.5171	0.0045	0
F49F1.5	17940	581.784	1.5812	0.0044	0
T16G1.6	18166	383.96	1.8899	0.0003	0
C32H11.9	18490	414.733	1.7984	0.0006	0
F43C11.7	18783	485.442	1.5249	0.0022	0
C35C5.8	18936	758.504	1.5393	0.0106	0
F54D10.2	19475	318.685	2.1708	0	0
F55G11.2	19569	89.1353	2.7752	0	0
T08B1.3	19887	494.838	1.7835	0.0021	0
C02F5.8	20348	484.75	1.8299	0.0023	0
C49G7.8	20559	30.3677	4.3026	0	0
F44G3.10	20571	616.927	1.4717	0.0052	0
F46C5.1	20827	783.865	1.6771	0.0123	0
T22F3.10	21071	597.839	1.8331	0.0047	0
C33C12.8	21198	665.014	1.733	0.007	0
F53A9.7	21578	783.517	1.5413	0.0124	0
F21C10.10	21820	615.718	1.513	0.0053	0
Y47H9C.1	22640	662.693	1.5601	0.0071	0
F38C2.1	22860	36.414	5.053	0	0
F08G5.6	22955	586.53	1.6156	0.0045	0
T19H12.1	23088	183.308	2.3622	0	0
T19H5.4	398	798.094	1.6919	0.0141	0.0001
F45E4.1	783	980.312	1.412	0.0283	0.0001
F13H6.3	3716	938.175	1.5361	0.0241	0.0001
C17B7.2	3966	905.436	1.6926	0.0212	0.0001
F01D5.9	4743	896.756	1.5302	0.0211	0.0001
C31H5.4	5810	938.698	1.3145	0.0239	0.0001
C45G9.6	5908	877.128	1.4806	0.0198	0.0001
F07C4.12	6042	832.879	1.6964	0.0164	0.0001
ZK896.5	6128	824.073	1.5416	0.0159	0.0001
F35C5.9	6198	880.385	1.6564	0.0196	0.0001
C18A11.1	8760	791.355	1.4116	0.0139	0.0001
R08F11.3	9449	973.228	1.5827	0.0277	0.0001
R193.2	9559	986.612	1.5979	0.0293	0.0001
R02E12.6	11010	889.931	1.6392	0.0205	0.0001
Y54G11A.7	13472	855.337	1.5428	0.0194	0.0001
ZK688.2	13500	951.442	1.7072	0.0249	0.0001
W03D2.1	13685	999.65	1.7793	0.0305	0.0001
T19D12.4	13949	974.126	1.4268	0.0275	0.0001
Y73F4A.3	15524	939.665	1.7227	0.0239	0.0001
Y51A2D.13	15563	959.216	1.5558	0.0256	0.0001
T12G3.1	17386	956.591	1.5741	0.0256	0.0001
C05D9.8	18179	948.393	1.4961	0.0246	0.0001
K04A8.10	19125	868.827	1.5611	0.0197	0.0001
K08B5.1	19162	1000.53	1.6078	0.0303	0.0001
H23N18.1	20091	906.626	1.5184	0.021	0.0001
C35A5.2	22104	860.195	1.5385	0.0194	0.0001
F35E8.8	22990	915.093	1.44	0.0221	0.0001
H23N18.3	732	1072.4	1.4979	0.0393	0.0002
C06B8.2	1336	1007.12	1.3735	0.0305	0.0002
F11A5.10	2460	1096.83	1.6662	0.0426	0.0002
K12G11.3	3432	1002.64	1.3877	0.0301	0.0002
R10E4.2	3895	1010.31	1.578	0.0308	0.0002
Y67D8B.4	3907	1078.18	1.5889	0.0397	0.0002
C10H11.3	5475	1057.38	1.4091	0.0368	0.0002
F47B8.4	6102	1055.85	1.2688	0.0368	0.0002
E04D5.4	13724	1010.55	1.5438	0.0307	0.0002
C02A12.4	14842	1075.17	1.5203	0.0395	0.0002
Y5H2B.5	15346	1039.93	1.7021	0.0349	0.0002
F56B3.1	15519	1041.83	1.5173	0.0354	0.0002
C14F5.1	21873	1017.46	1.6712	0.0312	0.0002
F09F7.6	22191	1053.11	1.3981	0.0369	0.0002
F49F1.7	4796	1131.91	1.5833	0.0471	0.0003
C05E4.9	4932	1142.44	1.4659	0.0479	0.0003
Y105C5A.12	16108	1147.56	1.4215	0.0485	0.0003
F19C7.4	16664	1126.6	1.2291	0.0471	0.0003
K01G5.9	19294	1149.96	1.614	0.0486	0.0003
R11G11.14	19695	1139.72	1.5031	0.0479	0.0003
C41H7.7	20388	1125.12	1.9005	0.0473	0.0003
Down-regulated genes under DZN treatment
gene.names	gene.index	RP/Rsum	FC:(class1/class2)	pfp	P.value
F17E9.4	1176	759.032	0.5155	0.015	0
ZK1193.1	2473	704.07	0.6163	0.0114	0
Y45G12C.2	2950	334.228	0.4483	0.0008	0
F15E11.1	3010	423.102	0.4497	0.0025	0
C17F3.1	3540	769.917	0.5321	0.016	0
F08A8.2	3841	496.838	0.4913	0.0034	0
F42A10.7	3893	222.482	0.3947	0	0
Y71G12B.18	4249	286.464	0.4092	0.001	0
Y45G12C.3	4495	462.144	0.4919	0.0031	0
F45D11.1	4726	185.861	0.3617	0	0
C35D10.11	5380	587.027	0.5119	0.0063	0
K07H8.6	6734	339.248	0.4072	0.0007	0
F26F12.1	7105	677.891	0.6084	0.011	0
Y77E11A.15	7297	594.975	0.5522	0.0062	0
M18.1	7704	434.191	0.5026	0.0021	0
F08A8.3	7713	594.787	0.517	0.0064	0
F08A8.3	9649	485.529	0.5054	0.0037	0
C27D6.3	9849	501.387	0.4798	0.0033	0
T05A10.3	11011	488.534	0.4726	0.0036	0
F59D8.1	11252	210.254	0.2836	0	0
T27C10.7	11265	775.68	0.5206	0.0161	0
Y43C5A.1	11669	742.581	0.5223	0.0146	0
F01D5.3	12672	511.029	0.5026	0.0034	0
F15E11.12	12911	59.7883	0.2513	0	0
H17B01.3	12978	682.351	0.518	0.0108	0
W06A7.5	13124	402.472	0.4485	0.0024	0
F59D8.1	13188	112.079	0.2675	0	0
T27C10.7	13201	404.995	0.445	0.0021	0
F08A8.4	13521	626.216	0.5375	0.0077	0
F27C1.1	13705	617.023	0.509	0.0073	0
F11G11.11	13940	574.618	0.5405	0.0059	0
Y46H3A.2	14175	665.763	0.534	0.0106	0
F49E11.6	14246	701.242	0.4597	0.0117	0
F15E11.14	14405	331.255	0.4267	0.0008	0
K03H6.2	14477	749.025	0.5585	0.015	0
F32B6.5	14629	555.412	0.4672	0.0046	0
H10D18.4	14854	682.387	0.4883	0.0106	0
C42D8.2	14888	334.598	0.4928	0.0007	0
C53B4.5	15923	600.149	0.5591	0.0063	0
R02C2.3	16792	743.678	0.5297	0.0147	0
ZC477.7	17087	432.589	0.4518	0.0023	0
F59D8.2	17399	709.728	0.4498	0.0114	0
C54D1.2	17699	432.762	0.4673	0.0022	0
Y75B8A.11	18108	752.609	0.5196	0.0149	0
D2062.6	18360	431.64	0.4467	0.0024	0
K06H6.4	18367	316.722	0.4371	0.0009	0
ZC455.4	18738	613.965	0.5176	0.007	0
K06H6.2	18945	257.751	0.3734	0	0
F59D8.2	19335	113.321	0.2711	0	0
ZK1225.6	20475	745.487	0.5267	0.0146	0
H10D18.2	20576	384.366	0.4043	0.0006	0
F59C6.6	21157	546.111	0.5	0.0044	0
ZK484.8	21349	571.67	0.5113	0.0058	0
F40C5.3	21589	622.912	0.5376	0.0078	0
F53H4.2	21653	666.562	0.5213	0.0106	0
T08G5.10	21823	27.9578	0.2176	0	0
T13F2.9	21910	506.754	0.4771	0.0035	0
F45D11.4	22378	702.335	0.5134	0.0115	0
ZC412.6	22803	773.966	0.598	0.0161	0
C04F6.1	22840	79.3353	0.2482	0	0
C48E7.7	22849	681.266	0.5045	0.0108	0
C35A5.3	323	950.73	0.5838	0.0295	0.0001
Y48E1B.8	886	792.002	0.566	0.0179	0.0001
K09C6.7	1576	974.544	0.5532	0.0317	0.0001
F38A3.1	1844	829.893	0.638	0.0185	0.0001
T08B2.12	3518	942.618	0.5631	0.0295	0.0001
T02B5.1	3726	823.261	0.588	0.0187	0.0001
F57F4.2	4117	855.299	0.573	0.021	0.0001
R09E10.6	4799	894.59	0.5586	0.0244	0.0001
W09D6.4	4976	964.193	0.5673	0.031	0.0001
F08B4.2	5762	877.399	0.5318	0.0233	0.0001
T28H11.7	6426	971.508	0.5538	0.0316	0.0001
F53F4.5	6624	945.335	0.6323	0.0292	0.0001
F11G11.8	7848	887.049	0.5536	0.024	0.0001
C24D10.7	8323	902.145	0.5667	0.0245	0.0001
C54F6.14	12623	946.496	0.6125	0.0292	0.0001
K09F5.2	13429	952.419	0.5327	0.0293	0.0001
C34F6.2	14083	910.684	0.633	0.0252	0.0001
C35D10.2	15585	829.621	0.5424	0.0187	0.0001
F41F3.4	17271	887.867	0.6611	0.0237	0.0001
T09B4.8	18763	880.629	0.5548	0.0236	0.0001
EGAP2.3	18780	881.288	0.5755	0.0235	0.0001
R07C3.13	19542	943.927	0.5739	0.0293	0.0001
K07F5.5	20845	800.922	0.5389	0.0173	0.0001
T11B7.2	21027	794.133	0.5692	0.0175	0.0001
F58E6.1	21146	889.956	0.5675	0.0235	0.0001
T04C9.2	21492	894.215	0.5851	0.0247	0.0001
B0024.1	22301	810.217	0.5805	0.018	0.0001
C40H5.1	22363	895.798	0.5813	0.0241	0.0001
ZK666.6	22455	817.025	0.6139	0.0182	0.0001
ZC373.6	22556	830.555	0.5261	0.0182	0.0001
F16B4.7	22591	861.446	0.5385	0.0216	0.0001
F48C1.7	155	1107.69	0.5889	0.0435	0.0002
Y73F8A.15	317	1031.18	0.5579	0.0374	0.0002
C45B2.2	544	1055.55	0.6005	0.0388	0.0002
D1025.2	3665	1042.93	0.5998	0.0385	0.0002
F46F5.9	9793	1005.84	0.608	0.0354	0.0002
W01B6.4	10298	1051.66	0.5999	0.0388	0.0002
Y23H5B.9	10301	1087.42	0.5756	0.0421	0.0002
C24B9.9	11653	1071	0.6797	0.0401	0.0002
F32B6.5	12693	1110.68	0.5758	0.044	0.0002
ZK1058.6	13270	1093.29	0.6125	0.0423	0.0002
F07A5.2	13861	1091.91	0.5715	0.0428	0.0002
F44E7.2	15336	1012.28	0.6069	0.0348	0.0002
C24F3.6	16405	1061.65	0.7115	0.0393	0.0002
F10G8.2	17239	1042.18	0.579	0.0386	0.0002
C07E3.10	17323	1095.77	0.5992	0.0422	0.0002
F47B8.11	17974	1056.14	0.5781	0.0386	0.0002
Y51H4A.22	18127	1018.43	0.5846	0.0357	0.0002
F15A2.1	20197	1110.78	0.6389	0.0436	0.0002
Y64H9A.2	20381	1009.9	0.573	0.035	0.0002
W03G11.1	22629	1108.61	0.6629	0.0436	0.0002
R10E4.7	22683	1031.32	0.5897	0.037	0.0002
Y73F8A.12	22894	1107.69	0.5615	0.0438	0.0002
C08F11.11	23182	1009.71	0.5999	0.0352	0.0002
B0491.3	1990	1140.21	0.5914	0.0472	0.0003
W09D6.4	3040	1148.11	0.6105	0.0482	0.0003
Y106G6A.4	3284	1161.29	0.5899	0.0487	0.0003
F11E6.9	9227	1127.44	0.6138	0.0463	0.0003
K10H10.2	10179	1147.9	0.6313	0.0485	0.0003
C14C6.4	10876	1152.48	0.6237	0.0487	0.0003
W05G11.3	11071	1156.31	0.7037	0.049	0.0003
W03G1.2	11434	1146.45	0.5875	0.0483	0.0003
ZC513.8	13597	1159.49	0.5616	0.0486	0.0003
F25D1.3	17269	1129.38	0.5832	0.0464	0.0003
C34F11.4	18006	1157.76	0.6384	0.0489	0.0003
C52E2.2	20016	1134.46	0.5887	0.0469	0.0003

## Sheet: CPF+DZN
Up-Regulated genes under 0.5mg/l CPF+ 1 mg/l DZN treatment
gene.names	gene.index	RP/Rsum	FC:(class1/class2)	pfp	P.value
Y19D10A.9	3042	31.8409	0.2588	0	0
C03G6.15	3614	111.452	0.3838	0	0
F13H6.3	3716	156.769	0.4251	0	0
C18H9.6	4526	229.36	0.5052	0	0
C29F3.7	4680	145.175	0.4325	0	0
F21C10.9	6135	65.8837	0.3201	0	0
T10B9.3	6689	216.152	0.4556	0	0
F49C12.7	6731	117.361	0.4057	0	0
T09F5.9	8081	209.735	0.4189	0	0
C29F7.2	9062	114.522	0.4129	0	0
C06B3.3	12422	14.5978	0.1947	0	0
F55G11.3	12667	107.906	0.4014	0	0
C23G10.11	13571	235.54	0.3835	0	0
C36A4.1	14001	51.7596	0.328	0	0
H25K10.4	14156	7.2368	0.1144	0	0
K11H12.4	15217	150.595	0.4135	0	0
B0024.4	15325	68.2899	0.2832	0	0
Y5H2B.5	15346	210.526	0.4693	0	0
K07C6.5	15822	31.7306	0.2648	0	0
Y47H10A.5	16347	50.6777	0.311	0	0
C36A4.2	16382	100.342	0.3932	0	0
F55G11.4	16523	118.885	0.4056	0	0
T16G1.6	18166	190.512	0.4637	0	0
C32H11.9	18490	48.2394	0.2594	0	0
K04A8.10	19125	229.718	0.4569	0	0
F54D10.2	19475	207.316	0.4378	0	0
F55G11.2	19569	95.3607	0.3581	0	0
F44G3.10	20571	152.699	0.3982	0	0
Y47H9C.1	22640	123.487	0.3999	0	0
F38C2.1	22860	14.7809	0.1448	0	0
F08G5.6	22955	123.1	0.412	0	0
T19H12.1	23088	147.275	0.4045	0	0
H24K24.5	14369	259.755	0.5271	0.0003	0
C50F7.5	2371	358.774	0.4938	0.0004	0
E02A10.2	2654	342.235	0.484	0.0004	0
Y39B6A.24	6634	387.481	0.5467	0.0004	0
F28F8.2	9237	406.553	0.5401	0.0004	0
T22F3.11	11659	371.975	0.5298	0.0004	0
W03D2.1	13685	415.01	0.5251	0.0004	0
F07C4.2	16265	365.743	0.5475	0.0004	0
T22G5.6	18204	423.146	0.5182	0.0004	0
C36A4.1	20521	338.976	0.516	0.0004	0
F01D5.9	4743	300.892	0.5324	0.0005	0
F49F1.7	4796	318.271	0.5239	0.0005	0
W08E12.2	9896	296.475	0.484	0.0005	0
T28A11.19	14653	315.279	0.5156	0.0005	0
T28A11.19	16589	325.022	0.468	0.0005	0
B0213.16	18615	284.968	0.5158	0.0005	0
T10H4.12	10208	482.629	0.5768	0.0009	0
C35C5.8	18936	498.957	0.5175	0.001	0
T19B10.1	11472	544.191	0.5705	0.0011	0
F39E9.6	19180	492.628	0.5397	0.0011	0
F35E8.8	22990	492.868	0.5446	0.0011	0
F26A3.2	21934	539.67	0.5276	0.0012	0
H23N18.3	732	562.649	0.6161	0.0014	0
F11A5.9	13395	573.096	0.557	0.0014	0
C32H11.4	10114	583.582	0.6133	0.0015	0
W03D2.1	11749	611.644	0.598	0.002	0
C17B7.4	11710	615.971	0.5875	0.0023	0
T11F9.11	17762	617.326	0.5849	0.0027	0
R06A10.2	18399	630.274	0.626	0.0033	0
C15C8.3	14074	633.532	0.5968	0.0034	0
T13G4.1	13840	645.889	0.5576	0.0039	0
T21C9.8	7787	650.081	0.5392	0.004	0
F25D1.5	16079	661.137	0.6	0.0042	0
K07E12.1	12560	672.705	0.6271	0.0049	0
F21F8.4	11943	674.552	0.6248	0.005	0
Y51A2D.13	15563	684.367	0.608	0.0052	0
F33D4.2	22374	698.716	0.6342	0.0055	0
F53A9.8	3922	694.559	0.5306	0.0056	0
C49G7.4	7315	701.935	0.6048	0.0056	0
F55A12.4	20175	698.71	0.5949	0.0056	0
B0348.2	8451	698.591	0.5953	0.0057	0
F35E12.4	15246	693.73	0.524	0.0057	0
F10D2.6	5651	716.779	0.6236	0.0058	0
C52A10.2	6877	711.994	0.5882	0.0058	0
H23N18.4	2668	731.638	0.6192	0.0061	0
C35A5.2	22104	736.056	0.5997	0.0062	0
Y46H3A.2	14175	753.348	0.6821	0.0073	0
K08E7.9	21737	751.509	0.67	0.0073	0
F32G8.1	17181	757.71	0.5179	0.0074	0
C05D9.8	18179	766.203	0.6298	0.0078	0
T19C9.8	19617	761.369	0.5907	0.0078	0
C32F10.4	13554	774.922	0.6645	0.0079	0
F36D3.3	15069	780.996	0.6443	0.0082	0
F55H12.2	14042	780.895	0.5164	0.0083	0
T26H2.8	4616	788.641	0.6272	0.0087	0
T03G6.2	4334	798.433	0.6532	0.0089	0
ZC443.5	14866	804.465	0.5745	0.0092	0
K06B9.1	2235	822.913	0.6492	0.0102	0
Y50D7A.4	8170	816.983	0.69	0.0102	0
Y71G10AL.1	16116	822.18	0.6566	0.0103	0
K08D8.6	2377	821.693	0.6473	0.0104	0
C33C12.8	21198	819.97	0.6409	0.0104	0
F45E4.1	783	828.164	0.643	0.0104	0.0001
Y95B8A.6	2585	843.647	0.6607	0.0109	0.0001
Y24D9A.1	13144	839.548	0.6786	0.011	0.0001
F01G10.3	15441	849.921	0.6098	0.0111	0.0001
F49E2.5	6891	853.148	0.678	0.0113	0.0001
F35A5.1	11895	857.24	0.7038	0.0119	0.0001
F15E6.3	3420	862.139	0.6485	0.0125	0.0001
T28A11.5	10782	861.982	0.634	0.0126	0.0001
W08G11.4	11474	865.574	0.6715	0.0128	0.0001
ZK6.10	5886	868.958	0.646	0.0131	0.0001
T24C4.4	16653	879.937	0.6508	0.0139	0.0001
F13H6.4	6044	886.123	0.6489	0.0144	0.0001
Y108F1.2	11912	909.41	0.5792	0.015	0.0001
F35B12.2	16302	895.21	0.6153	0.015	0.0001
C17B7.9	17518	907.33	0.5922	0.0152	0.0001
Y48A6B.10	18334	907.928	0.6669	0.0152	0.0001
W03D2.1	9813	915.131	0.6295	0.0154	0.0001
Y38H6C.22	20107	921.743	0.6142	0.016	0.0001
K10D3.6	3396	920.701	0.5776	0.0161	0.0001
ZK896.2	2256	932.93	0.6305	0.0167	0.0001
W02G9.4	6148	940.62	0.6844	0.0171	0.0001
E04D5.4	13724	952.594	0.6154	0.0181	0.0001
F22B5.3	5230	957.908	0.7143	0.0183	0.0001
T20D4.11	4971	959.353	0.591	0.0184	0.0001
F52G2.1	13152	957.254	0.6867	0.0185	0.0001
T26H5.4	12360	981.654	0.615	0.0194	0.0001
C02F5.11	15679	983.835	0.5719	0.0199	0.0001
T28F2.5	15377	986.922	0.6666	0.02	0.0001
F52C9.8	2535	1012.17	0.6981	0.0214	0.0001
Y71G10AL.1	14180	1005.27	0.6867	0.0214	0.0001
Y80D3A.7	14788	1006.23	0.6807	0.0214	0.0001
C18E9.3	2500	1009.54	0.6786	0.0217	0.0001
C06E1.2	6383	1011.27	0.6793	0.0217	0.0001
B0213.15	1774	1024.07	0.602	0.0223	0.0002
Y38B5A.1	20670	1044.87	0.7301	0.024	0.0002
C18A11.1	8760	1055.8	0.6037	0.0244	0.0002
ZK669.3	15891	1052.95	0.6065	0.0244	0.0002
C08F11.8	19310	1058.87	0.6717	0.0245	0.0002
K12H6.10	665	1083.14	0.7324	0.0263	0.0002
K01D12.11	10498	1080.26	0.671	0.0263	0.0002
F21C10.10	21820	1075.23	0.6295	0.0263	0.0002
F29B9.2	13660	1085.21	0.7103	0.0264	0.0002
F35F10.6	14146	1088.38	0.6244	0.0266	0.0002
B0365.6	11580	1092.63	0.6853	0.027	0.0002
K01D12.14	2183	1109.97	0.6709	0.0287	0.0002
C17H12.6	12787	1129.29	0.6674	0.0315	0.0002
Y54F10AR.1	14719	1135.92	0.7122	0.0318	0.0002
B0348.4	9644	1140.37	0.7319	0.0321	0.0003
F53F8.4	16304	1143.84	0.6637	0.0323	0.0003
K08B5.1	19162	1157.88	0.6636	0.0337	0.0003
F53C11.1	8559	1156.07	0.733	0.0338	0.0003
C01G8.5	14968	1160.22	0.7069	0.0339	0.0003
Y41C4A.11	15203	1161.53	0.6873	0.034	0.0003
F52H3.7	3455	1164.5	0.6927	0.0342	0.0003
Y5F2A.2	5360	1177.48	0.6627	0.0365	0.0003
C10H11.3	5475	1181.18	0.6361	0.0368	0.0003
C07A9.9	4763	1196.49	0.7167	0.0385	0.0003
F18A12.4	21470	1196.35	0.6605	0.0387	0.0003
T22F3.10	21071	1202.27	0.7149	0.0391	0.0003
ZK863.2	18254	1206.34	0.6397	0.0392	0.0003
H28G03.1	19479	1205.92	0.698	0.0394	0.0003
ZK488.10	21443	1205.74	0.6506	0.0395	0.0003
Y54G2A.11	2455	1214.54	0.6958	0.0401	0.0003
F47B8.5	23205	1225.94	0.6907	0.0416	0.0004
F08D12.1	14424	1239.13	0.7008	0.0431	0.0004
T12G3.1	17386	1245.19	0.6989	0.0439	0.0004
Y71H10A.2	20210	1244.61	0.6831	0.044	0.0004
K08D9.4	22240	1247.24	0.6547	0.044	0.0004
F10A3.3	22499	1251.92	0.6876	0.0443	0.0004
K09D9.1	17673	1250.93	0.6542	0.0445	0.0004
C01B10.6	19933	1263.92	0.7027	0.0463	0.0004
T05H4.13	12143	1267	0.6793	0.0464	0.0004
C50F7.2	20049	1265.88	0.6935	0.0464	0.0004
C29F9.4	22942	1275.04	0.6283	0.0469	0.0004
C10F3.7	8066	1272.98	0.6806	0.047	0.0004
B0365.6	14558	1287.26	0.6989	0.048	0.0004
F59B1.8	7110	1290.59	0.6923	0.0482	0.0005
F10E9.11	4283	1291.72	0.7493	0.0483	0.0005
T05A10.1	21907	1290.31	0.767	0.0484	0.0005
K06B9.4	19246	1297.74	0.727	0.0489	0.0005
D2023.7	810	1304.41	0.7121	0.0495	0.0005
Down-regulated genes under CPF+DZN treatment
gene.names	gene.index	RP/Rsum	FC:(class1/class2)	pfp	P.value
F15E11.1	3010	219.763	2.1883	0	0
Y71G12B.18	4249	157.162	2.4124	0	0
Y45G12C.3	4495	366.775	2.0238	0	0
F45D11.1	4726	31.7163	3.3693	0	0
ZK617.2	5548	73.3544	2.8567	0	0
K07H8.6	6734	81.4351	2.4097	0	0
F56H6.5	7418	146.478	2.4416	0	0
Y38E10A.9	8416	285.086	1.9884	0	0
F59D8.1	11252	219.237	1.8609	0	0
F15E11.12	12911	6.3219	5.8819	0	0
F59D8.1	13188	93.8214	2.1784	0	0
ZK1058.6	13270	195.856	2.2993	0	0
C14C6.8	14000	349.283	1.9575	0	0
F44E7.2	15336	151.733	2.3127	0	0
C54D1.2	17699	358.912	1.9388	0	0
K06H6.4	18367	218.828	2.197	0	0
ZC455.4	18738	391.544	1.9051	0	0
F59D8.2	19335	115.529	2.0356	0	0
F45D11.14	20442	333.025	1.8968	0	0
K06H6.1	20578	370.026	2.0078	0	0
F59C6.6	21157	248.476	2.188	0	0
ZK666.6	22455	186.871	2.3614	0	0
ZK484.5	22760	315.862	2.0657	0	0
C04F6.1	22840	110.225	2.0875	0	0
F32B6.5	14629	425.95	1.8345	0.0008	0
C54F6.14	12623	445.154	1.8609	0.0015	0
K09H11.7	9320	452.265	1.8129	0.0018	0
H17B01.3	12978	499.308	1.8661	0.0021	0
K01A2.3	4749	488.443	1.8649	0.0022	0
F36G9.12	7018	486.831	1.8426	0.0023	0
T27C10.7	13201	457.985	1.8541	0.0023	0
F15E11.14	14405	540.676	1.7565	0.0031	0
K09F5.2	13429	568.883	1.8088	0.0038	0
K06H6.3	22514	577.125	1.715	0.0045	0
F47G4.3	13392	582.523	1.73	0.0048	0
T02B5.1	3726	617.51	1.7081	0.0049	0
K05F1.2	4477	601.77	1.6369	0.0049	0
C48E7.7	22849	594.615	1.8381	0.0049	0
Y45G12C.2	2950	608.341	1.7857	0.005	0
Y54G9A.4	14710	656.107	1.6808	0.0061	0
D2062.6	18360	661.459	1.8113	0.0062	0
K01A2.3	5300	696.522	1.7393	0.0086	0
W06A7.5	13124	717.078	1.7412	0.0114	0
K08D9.4	17236	746.569	1.8118	0.0133	0
F57G8.7	21541	750.299	1.6028	0.0136	0
Y40H7A.10	5543	766.772	1.6778	0.0154	0
T23B3.5	9270	777.833	1.6613	0.0171	0
C14C6.3	8940	783.388	1.6543	0.0179	0
F47B8.11	17974	841.369	1.6418	0.0221	0.0001
T08B2.12	3518	817.029	1.684	0.0222	0.0001
F36H12.3	19470	832.704	1.6227	0.0224	0.0001
F32B6.5	12693	840.881	1.6851	0.0225	0.0001
T13F2.9	21910	816.743	1.6233	0.0226	0.0001
W03G11.1	22629	831.421	1.5362	0.0227	0.0001
F58E6.1	21146	877.984	1.6979	0.0276	0.0001
ZK1307.4	22412	883.722	1.6831	0.0277	0.0001
K01C8.3	12493	882.321	1.617	0.0279	0.0001
C42D8.2	14888	905.712	1.5002	0.032	0.0001
C06A6.5	5757	911.636	1.6266	0.0323	0.0001
T23F11.2	16104	931.617	1.671	0.0344	0.0001
Y53G8AM.5	21722	958.197	1.5549	0.0396	0.0001
W03F11.3	12957	962.843	1.5574	0.04	0.0001
T05A10.3	11011	972.443	1.423	0.0419	0.0001
C53A3.2	2168	983.209	1.5457	0.0436	0.0001
F19C7.2	14728	993.39	1.5474	0.0448	0.0001
F22D6.10	20639	1020.82	1.4282	0.0482	0.0002
C35D10.11	5380	1011.26	1.5118	0.0486	0.0002
F01D5.3	12672	1018.08	1.542	0.0488	0.0002
