# Supplementary material for: Genome-Wide Gene Expression Analysis in Response to Organophosphorus Pesticide Chlorpyrifos and Diazinon in C. elegans
Source: PLoS One. 2010 Aug 16;5(8):e12145. doi: 10.1371/journal.pone.0012145 (PMC2922338; doi:10.1371/journal.pone.0012145)
Supplement: Table S2 — Significantly enriched Gene Ontology (GO) terms and functional domains. GO terms worksheets contain full GO enriched analysis. Genes in GO database are the number of genes belonging to each GO term. GO number are the GO term. Regulated genes refer to number of significantly regulated genes in each treatment that belong to a GO term. p-values were calculated using hypergeometric test, values lower that 0.01 and more than two genes in a category were considered significant. Functional domains worksheets: Genes with the domain are the number of genes that code for a specific functional domain. The number of significantly regulated genes in each treatment that code for a specific functional domain is listed in the regulated genes column. The functional domains terms were extracted from Wormbase 195 using BioMart. (0.03 MB XLS) [file pone.0012145.s002.xls]

## Sheet: GO terms
Significant GO terms under CPF 0.5mg/l treatment
Genes in GO database	GO term	Regulated genes	p-value	Description
7	GO:0005319	5	1.18873e-09	lipid transporter activity
82	GO:0016758	13	7.57483e-09	transferase activity, transferring hexosyl groups
85	GO:0004497	13	1.22644e-08	monooxygenase activity
578	GO:0008152	36	5.46378e-08	metabolic process
658	GO:0005488	32	4.95181e-05	binding
66	GO:0043169	6	0.000944061	cation binding
88	GO:0040002	6	0.00493317	collagen and cuticulin-based cuticle development
541	GO:0003824	22	0.00542463	catalytic activity
5845	GO:0016021	164	0.00568751	integral to membrane
Significant GO terms under DZN 1 mg/l treatment
Genes in GO database	GO number	Regulated genes	p-value	Description
7	GO:0005319	6	1.33165e-14	lipid transporter activity
85	GO:0004497	13	2.83497e-13	monooxygenase activity
578	GO:0008152	23	1.29453e-08	metabolic process
82	GO:0016758	9	1.55777e-08	transferase activity, transferring hexosyl groups
5845	GO:0016021	86	0.000187873	integral to membrane
658	GO:0005488	15	0.00176174	binding
541	GO:0003824	13	0.00191781	catalytic activity
Significant GO terms under CPF 0.5 mg/l + DZN 1 mg/l treatment
Genes in GO database	GO number	Regulated genes	p-value	Description
7	GO:0005319	6	9.32752e-15	lipid transporter activity
85	GO:0004497	12	2.89843e-12	monooxygenase activity
578	GO:0008152	26	3.57705e-11	metabolic process
82	GO:0016758	10	6.10829e-10	transferase activity, transferring hexosyl groups
658	GO:0005488	19	1.17761e-05	binding
541	GO:0003824	12	0.00336348	catalytic activity
5845	GO:0016021	75	0.00616908	integral to membrane

## Sheet: Funtional domains
Significant Funtional domains under CPF 0.5mg/l treatment
Domain	Genes with the domain	Regulated genes	p_value	Funtional domain term
PFAM:PF00261	5	5	0	Tropomyosin
INTERPRO:IPR015816	9	8	2.22708e-15	Vitellinogen, beta-sheet N-terminal
INTERPRO:IPR001747	8	7	9.52518e-14	Lipid transport protein, N-terminal
INTERPRO:IPR011030	8	7	9.52518e-14	Vitellinogen, superhelical
PFAM:PF01347	8	7	9.52518e-14	Lipoprotein amino terminal region
INTERPRO:IPR001128	85	15	1.40445e-10	Cytochrome P450
INTERPRO:IPR006434	6	5	1.73304e-10	HAD-superfamily hydrolase, subfamily IE
INTERPRO:IPR015818	6	5	1.73304e-10	Vitellinogen, open beta-sheet, subdomain 2
INTERPRO:IPR002401	80	14	5.61914e-10	Cytochrome P450, E-class, group I
INTERPRO:IPR003366	57	12	6.15582e-10	CUB-like region
PFAM:PF02408	57	12	6.15582e-10	CUB-like domain
INTERPRO:IPR002213	94	15	6.7289e-10	UDP-glucuronosyl/UDP-glucosyltransferase
INTERPRO:IPR008574	7	5	1.18873e-09	Protein of unknown function DUF856, Caenorhabditis species
PFAM:PF05884	7	5	1.18873e-09	Caenorhabditis elegans protein of unknown function (DUF856)
INTERPRO:IPR000533	8	5	4.65931e-09	Tropomyosin
INTERPRO:IPR005946	5	4	7.37239e-09	Phosphoribosyl pyrophosphokinase
PFAM:PF05822	5	4	7.37239e-09	Pyrimidine 5'-nucleotidase (UMPH-1)
INTERPRO:IPR002403	71	12	1.07878e-08	Cytochrome P450, E-class, group IV
INTERPRO:IPR000836	6	4	4.33678e-08	Phosphoribosyltransferase
PFAM:PF00156	6	4	4.33678e-08	Phosphoribosyl transferase domain
INTERPRO:IPR005036	5	3	1.53583e-06	Putative phosphatase regulatory subunit
INTERPRO:IPR008254	5	3	1.53583e-06	Flavodoxin/nitric oxide synthase
INTERPRO:IPR013273	5	3	1.53583e-06	Peptidase M12B, ADAM-TS
INTERPRO:IPR017434	5	3	1.53583e-06	Protein phosphatase 1, glycogen targeting subunit, Metazoa.
PFAM:PF03370	5	3	1.53583e-06	Putative phosphatase regulatory subunit
INTERPRO:IPR002312	7	3	1.035e-05	Aspartyl-tRNA synthetase, class IIb
INTERPRO:IPR004364	7	3	1.035e-05	Aminoacyl-tRNA synthetase, class II (D, K and N)
INTERPRO:IPR016168	7	3	1.035e-05	FAD-linked oxidase, FAD-binding, subdomain 2
INTERPRO:IPR002347	79	9	1.72314e-05	Glucose/ribitol dehydrogenase
INTERPRO:IPR012340	49	7	1.82336e-05	Nucleic acid-binding, OB-fold
PFAM:PF00378	8	3	2.03109e-05	Enoyl-CoA hydratase/isomerase family
INTERPRO:IPR001753	9	3	3.5873e-05	Crotonase, core
INTERPRO:IPR002373	9	3	3.5873e-05	cAMP/cGMP-dependent protein kinase
INTERPRO:IPR016044	9	3	3.5873e-05	Filament
PFAM:PF00038	9	3	3.5873e-05	Intermediate filament protein
INTERPRO:IPR000961	43	6	6.24331e-05	AGC-kinase, C-terminal
INTERPRO:IPR010987	69	7	0.000223318	Glutathione S-transferase, C-terminal-like
INTERPRO:IPR013320	56	6	0.000344546	Concanavalin A-like lectin/glucanase, subgroup
PFAM:PF00059	95	8	0.000428249	Lectin C-type domain
INTERPRO:IPR004045	45	5	0.000643113	Glutathione S-transferase, N-terminal
PFAM:PF02798	45	5	0.000643113	Glutathione S-transferase, N-terminal domain
INTERPRO:IPR002542	48	5	0.000912585	Protein of unknown function DUF19
PFAM:PF01579	48	5	0.000912585	Domain of unknown function DUF19
PFAM:PF00135	50	5	0.00113552	Carboxylesterase
INTERPRO:IPR002018	51	5	0.00126153	Carboxylesterase, type B
INTERPRO:IPR013781	72	6	0.00158117	Glycoside hydrolase, subgroup, catalytic core
INTERPRO:IPR002035	59	5	0.00269195	von Willebrand factor, type A
INTERPRO:IPR017441	401	17	0.00771581	Protein kinase, ATP binding site
INTERPRO:IPR000884	53	4	0.00829138	Thrombospondin, type 1 repeat
Significant Funtional domains under DZN 1 mg/l treatment
Domain	Genes with the domain	Regulated genes	p_value	Funtional domain term
INTERPRO:IPR001747	8	8	0	Lipid transport protein, N-terminal
INTERPRO:IPR011030	8	8	0	Vitellinogen, superhelical
INTERPRO:IPR015816	9	9	0	Vitellinogen, beta-sheet N-terminal
INTERPRO:IPR015818	6	6	0	Vitellinogen, open beta-sheet, subdomain 2
PFAM:PF01347	8	8	0	Lipoprotein amino terminal region
INTERPRO:IPR002401	80	15	2.11619e-16	Cytochrome P450, E-class, group I
INTERPRO:IPR001128	85	15	5.8949e-16	Cytochrome P450
INTERPRO:IPR002403	71	13	2.04664e-14	Cytochrome P450, E-class, group IV
INTERPRO:IPR002213	94	10	4.58106e-09	UDP-glucuronosyl/UDP-glucosyltransferase
INTERPRO:IPR015813	9	3	1.4589e-06	Pyruvate/Phosphoenolpyruvate kinase, catalytic core
INTERPRO:IPR003366	57	6	2.24682e-06	CUB-like region
PFAM:PF02408	57	6	2.24682e-06	CUB-like domain
INTERPRO:IPR002035	59	5	3.65285e-05	von Willebrand factor, type A
PFAM:PF00135	50	4	0.000180151	Carboxylesterase
INTERPRO:IPR002018	51	4	0.00019803	Carboxylesterase, type B
INTERPRO:IPR010987	69	4	0.000812404	Glutathione S-transferase, C-terminal-like
INTERPRO:IPR000859	72	4	0.000985891	CUB
PFAM:PF01549	74	4	0.00111591	ShK domain-like
INTERPRO:IPR004045	45	3	0.00128074	Glutathione S-transferase, N-terminal
PFAM:PF02798	45	3	0.00128074	Glutathione S-transferase, N-terminal domain
Significant Funtional domains under CPF 0.5 mg/l + DZN 1 mg/l treatment
Domain	Genes with the domain	Regulated genes	p_value	Funtional domain term
INTERPRO:IPR000493	5	5	0	Inositol 1,4,5-trisphosphate-binding protein receptor
INTERPRO:IPR001747	8	8	0	Lipid transport protein, N-terminal
INTERPRO:IPR011030	8	8	0	Vitellinogen, superhelical
INTERPRO:IPR015816	9	9	0	Vitellinogen, beta-sheet N-terminal
INTERPRO:IPR015818	6	6	0	Vitellinogen, open beta-sheet, subdomain 2
PFAM:PF01347	8	8	0	Lipoprotein amino terminal region
INTERPRO:IPR001128	85	14	6.41442e-15	Cytochrome P450
INTERPRO:IPR002401	80	13	5.90843e-14	Cytochrome P450, E-class, group I
INTERPRO:IPR003366	57	11	3.70307e-13	CUB-like region
PFAM:PF02408	57	11	3.70307e-13	CUB-like domain
INTERPRO:IPR014821	6	5	9.54366e-13	Inositol 1,4,5-trisphosphate/ryanodine receptor
INTERPRO:IPR015925	6	5	9.54366e-13	Ryanodine receptor-related
PFAM:PF08709	6	5	9.54366e-13	Inositol 1,4,5-trisphosphate/ryanodine receptor
INTERPRO:IPR002403	71	11	5.92458e-12	Cytochrome P450, E-class, group IV
INTERPRO:IPR016093	7	5	6.6246e-12	MIR motif
INTERPRO:IPR002213	94	11	1.80433e-10	UDP-glucuronosyl/UDP-glucosyltransferase
INTERPRO:IPR013087	94	11	1.80433e-10	Zinc finger, C2H2-type/integrase, DNA-binding
INTERPRO:IPR006349	5	3	4.89193e-08	2-phosphoglycolate phosphatase, eukaryotic
INTERPRO:IPR006357	9	3	1.19436e-06	HAD-superfamily hydrolase, subfamily IIA
INTERPRO:IPR002542	48	5	8.23407e-06	Protein of unknown function DUF19
PFAM:PF01579	48	5	8.23407e-06	Domain of unknown function DUF19
INTERPRO:IPR002347	79	6	1.46414e-05	Glucose/ribitol dehydrogenase
PFAM:PF00135	50	4	0.00014258	Carboxylesterase
INTERPRO:IPR002018	51	4	0.000156797	Carboxylesterase, type B
INTERPRO:IPR010987	69	4	0.000648161	Glutathione S-transferase, C-terminal-like
INTERPRO:IPR004045	45	3	0.00106411	Glutathione S-transferase, N-terminal
PFAM:PF02798	45	3	0.00106411	Glutathione S-transferase, N-terminal domain
INTERPRO:IPR002035	59	3	0.00291417	von Willebrand factor, type A
INTERPRO:IPR001534	62	3	0.00348949	Transthyretin-like
PFAM:PF01060	62	3	0.00348949	Transthyretin-like family
PFAM:PF01549	74	3	0.00655761	ShK domain-like
